# Supplementary material for: Co-editing PINK1 and DJ-1 Genes Via Adeno-Associated Virus-Delivered CRISPR/Cas9 System in Adult Monkey Brain Elicits Classical Parkinsonian Phenotype
Source: Neurosci Bull. 2021 Jun 24;37(9):1271–88. doi: 10.1007/s12264-021-00732-6 (PMC8423927; doi:10.1007/s12264-021-00732-6)
Supplement: Supplementary file 2 — Supplementary file1 (ZIP 19258 KB) [file 12264_2021_732_MOESM2_ESM.zip]

Archive with 4 entries (4 files):
- Movie_S1.mov
- Movie_S2.mov
- Movie_S3.mov
- Movie_S4.mov
